# Supplementary material for: Prevalence of porcine parvovirus 1 through 7 (PPV1-PPV7) and co-factor association with PCV2 and PRRSV in Korea
Source: BMC Vet Res. 2022 Apr 9;18:133. doi: 10.1186/s12917-022-03236-1 (PMC8994367; doi:10.1186/s12917-022-03236-1)
Supplement: Supplementary file 2 — Additional file 2: Supplementary Table 1. Comparison of detection rates of porcine parvoviruses, in different age groups of pigs and different materials, between this study and earlier reports. “-” indicate negative results (this study) or lacking data (earlier study). [file 12917_2022_3236_MOESM2_ESM.xlsx]

## Sheet: Supple ver.3
			Supplement Table 1. Comparison of detection rates of porcine parvoviruses, in different age groups of pigs and different materials, between this study and earlier reports. “-” indicate negative results (this study) or lacking data (earlier study).
			PPV type	Age group	Sample type
					This study			Earlier study [Reference]
					Serum	Lung	Feces	Serum	Lung	Feces
			PPV1	piglets	-	-	0.022	-	-	-
				weaners	-	0.068	0.034	-	-	4.8% [1]
				fatteners	-	0.139	0.013	6.2% [1]	-	6.8% [1]
				sow/gilt	-	-	0.047	-	-	-
				TOTAL	-	0.079	0.028	1.1-7.2% [1,2,3]	15.2% [2]	5.6% [1]
			PPV2	piglets	0.026	0.036	0.067	13.3% [1]	-	10.7% [1]
				weaners	0.209	0.328	0.161	1.6% [4] 33.9% [1]	7.3% [6]	5.1% [6] 22.6% [1]
				fatteners	0.169	0.417	0.118	26.6% [4] 69.1% [1]	35.7% [6]	10.7% [6] 20.4% [1]
				sow/gilt	0.014	-	0.14	-	11.1% [6]	-
				TOTAL	0.122	0.326	0.127	5.4-19.0% [3,4] 35.2-55.0% [1,5]	10.5-42.7% [2,3,6]	6.0-7.6% [3, 6] 19.4% [1]
			PPV3	piglets	-	-	0.022	3.3% [1]	-	3.6% [1]
				weaners	-	0.145	0.103	-	-	-
				fatteners	0.015	0.306	0.105	11.0% [4] 23.5% [1]	-	8.0% [1]
				sow/gilt	0.137	0.286	0.07	-	-	-
				TOTAL	0.042	0.175	0.084	9.4-15.4% [1,2,3]	9.1-21.0% [2,3]	5.6-10.0% [1,3]
			PPV4	piglets	0.026	-	0.089	-	-	3.6% [1]
				weaners	0.077	0.056	0.023	4.8% [1]	1.1% [7]	1.8% [7] 11.3% [1]
				fatteners	0.185	0.194	0.066	3.5% [4] 14.8% [1]	7.7% [7]	3.6% [7] 16.7% [1]
				sow/gilt	0.068	0.143	0.093	-	-	-
				TOTAL	0.095	0.085	0.06	2.4-3.3% [2,3,4,6] 10.6% [1]	2.3-4.3% [2,3,7]	1.9% [7] 7.0-18.2% [1,3]
			PPV5	piglets	-	0.143	0.022	3.3% [1]	-	3.0% [7] 3.6% [1]
				weaners	0.088	0.189	0.046	1.6% [4] 4.8% [1]	0.5% [7]	9.7% [1]
				fatteners	0.2	0.333	0.105	5.2% [4] 28.4% [1]	2.6% [7]	5.4% [7] 28.4% [1]
				sow/gilt	0.055	-	0.023	-	3.7% [7]	-
				TOTAL	0.095	0.216	0.056	3.4-4.0% [2,4] 19.7% [1]	3.0-6.6% [2,7]	2.6% [7] 21.0% [1]
			PPV6	piglets	-	0.107	0.022	10.0% [1]	-	3.6% [1]
				weaners	0.187	0.251	0.103	9.7% [1]	-	6.5% [1]
				fatteners	0.477	0.417	0.197	8.8-15.5% [4, 8] 32.1% [1]	-	23.5% [1]
				sow/gilt	0.123	-	0.14	-	-	-
				TOTAL	0.194	0.277	0.124	6.1-15.2% [4, 8, 9] 24.0% [1]	-	17.1% [1]
			PPV7	piglets	0.026	-	-	-	-	-
				weaners	0.033	0.26	0.057	6.5% [10]	-	8.7% [10]
				fatteners	-	0.37	0.053	28.0% [10]	74.9% [11]	56.8% [10]
				sow/gilt	0.014	-	-	-	-	-
				TOTAL	0.019	0.266	0.036	19.6% [10]	-	39.0% [10]
			[1] (Milek et al., 2019); [2] (Opriessnig et al., 2014); [3] (Cságola et al., 2012); [4] (Cui et al., 2017); [5] (Opriessnig et al., 2013); [6] (Xiao et al., 2013); [7] (Xiao et al., 2013); [8] (Ni et al., 2014); [9] (Schirtzinger et al., 2015); [10] (Milek et al., 2018); [11] (Ouh et al., 2018)
